# Supplementary material for: Ataxia and cerebellar hypoexcitability in a mouse model of SCN1B-linked Dravet syndrome
Source: JCI Insight. 2025 Sep 9;10(17):e187606. doi: 10.1172/jci.insight.187606 (PMC12487675; doi:10.1172/jci.insight.187606)
Supplement: Supporting data values [file jciinsight-10-187606-s074.xlsx]

## Sheet: Fig 1
Gait Analysis: Measurements and analysis
Animal	HP Length	FP Length	HP Width	FP Width	HP Angle	FP Angle		Animal	HP Length	FP Length	HP Width	FP Width	HP Angle	FP Angle
WT 4735	31	29	23	11	72	110		KO 4765	31	49	19	14	91	61
	34	34	22	10	72	118			30	28	18	15	87	78
	30	26	22	12	69	99			40	27	19	18	72	101
	34	34	23	11	68	92			28	35	18	22	79	120
Mean	32.25	30.75	22.5	11	70.25	104.75		Mean	32.25	34.75	18.5	17.25	82.25	90
SD	2.06155	3.94757	0.57735	0.816497	2.06155	11.5289		SD	5.31507	10.1448	0.57735	3.59398	8.46069	25.8586
SEM	1.03078	1.97379	0.288675	0.408248	1.03078	5.76447		SEM	2.65754	5.07239	0.288675	1.79699	4.23035	12.9293
Animal	HP Length	FP Length	HP Width	FP Width	HP Angle	FP Angle		Animal	HP Length	FP Length	HP Width	FP Width	HP Angle	FP Angle
WT 4762	38	46	21	13	78	108		KO 4767	26	30	24	25	70	69
	45	39	21	12	92	121			37	46	23	26	79	92
	49	38	19	12	102	122			40	33	24	20	78	61
	34	43	18	13	90	111			33	31	24	20	52	61
Mean	41.5	41.5	19.75	12.5	90.5	115.5		Mean	34	35	23.75	22.75	69.75	70.75
SD	6.75771	3.69685	1.5	0.57735	9.84886	7.04746		SD	6.0553	7.43864	0.5	3.20156	12.5	14.66
SEM	3.37886	1.84842	0.75	0.288675	4.92443	3.52373		SEM	3.02765	3.71932	0.25	1.60078	6.25	7.33002
Animal	HP Length	FP Length	HP Width	FP Width	HP Angle	FP Angle		Animal	HP Length	FP Length	HP Width	FP Width	HP Angle	FP Angle
WT 4766	41	41	17	11	100	121		KO 4872	39	38	18	15	99	111
	43	46	16	10	111	122			44	39	18	16	90	99
	40	43	17	9	102	132			38	38	19	17	90	98
	47	42	18	11	97	121			48	38	18	17	99	96
Mean	42.75	43	17	10.25	102.5	124		Mean	42.25	38.25	18.25	16.25	94.5	101
SD	3.0957	2.16025	0.816497	0.957427	6.02771	5.35413		SD	4.64579	0.5	0.5	0.957427	5.19615	6.78233
SEM	1.54785	1.08012	0.408248	0.478714	3.01386	2.67706		SEM	2.32289	0.25	0.25	0.478714	2.59808	3.39116
Animal	HP Length	FP Length	HP Width	FP Width	HP Angle	FP Angle		Animal	HP Length	FP Length	HP Width	FP Width	HP Angle	FP Angle
WT 4864	32	38	15	11	90	129		KO 4953	25	30	22	19	73	70
	40	32	15	9	99	129			35	32	26	17	59	79
	37	37	14	9	109	130			34	30	19	16	71	94
	26	26	17	11	78	108			33	36	26	21	79	72
Mean	33.75	33.25	15.25	10	94	124		Mean	31.75	32	23.25	18.25	70.5	78.75
SD	6.13052	5.5	1.25831	1.1547	13.1909	10.6771		SD	4.57347	2.82843	3.40343	2.21736	8.3865	10.8743
SEM	3.06526	2.75	0.629153	0.57735	6.59545	5.33854		SEM	2.28674	1.41421	1.70171	1.10868	4.19325	5.43714
Animal	HP Length	FP Length	HP Width	FP Width	HP Angle	FP Angle		Animal	HP Length	FP Length	HP Width	FP Width	HP Angle	FP Angle
WT 4865	38	36	22	12	70	115		KO 4961	30	32	16	12	83	90
	41	41	22	12	80	109			32	31	17	13	87	100
	31	38	22	13	81	101			28	31	18	14	88	91
	39	38	21	13	85	104			31	28	18	13	88	91
Mean	37.25	38.25	21.75	12.5	79	107.25		Mean	30.25	30.5	17.25	13	86.5	93
SD	4.34933	2.06155	0.5	0.57735	6.37704	6.13052		SD	1.70783	1.73205	0.957427	0.816497	2.38048	4.69042
SEM	2.17466	1.03078	0.25	0.288675	3.18852	3.06526		SEM	0.853913	0.866025	0.478714	0.408248	1.19024	2.34521
Animal	HP Length	FP Length	HP Width	FP Width	HP Angle	FP Angle		Animal	HP Length	FP Length	HP Width	FP Width	HP Angle	FP Angle
WT 4867	36	35	20	11	79	111		KO 4963	35	33	20	21	80	71
	34	33	20	13	80	109			33	33	22	18	57	69
	34	35	21	14	77	95			22	28	20	13	79	108
	35	32	21	12	79	102			40	43	22	15	85	102
Mean	34.75	33.75	20.5	12.5	78.75	104.25		Mean	32.5	34.25	21	16.75	75.25	87.5
SD	0.957427	1.5	0.57735	1.29099	1.25831	7.27438		SD	7.59386	6.29153	1.1547	3.5	12.4466	20.3715
SEM	0.478714	0.75	0.288675	0.645497	0.629153	3.63719		SEM	3.79693	3.14576	0.57735	1.75	6.22328	10.1858
Animal	HP Length	FP Length	HP Width	FP Width	HP Angle	FP Angle		Animal	HP Length	FP Length	HP Width	FP Width	HP Angle	FP Angle
WT 4871	41	39	17	10	95	120		KO Red	35	39	17	12	89	112
	45	44	15	9	102	128			34	36	20	15	74	94
	37	39	15	9	100	129			35	42	23	20	70	85
	38	39	16	10	110	130			39	36	23	18	78	91
Mean	40.25	40.25	15.75	9.5	101.75	126.75		Mean	35.75	38.25	20.75	16.25	77.75	95.5
SD	3.59398	2.5	0.957427	0.57735	6.23832	4.57347		SD	2.21736	2.87228	2.87228	3.5	8.18026	11.619
SEM	1.79699	1.25	0.478714	0.288675	3.11916	2.28674		SEM	1.10868	1.43614	1.43614	1.75	4.09013	5.80948
Animal	HP Length	FP Length	HP Width	FP Width	HP Angle	FP Angle		Animal	HP Length	FP Length	HP Width	FP Width	HP Angle	FP Angle
WT 4957	43	46	21	10	90	129		KO Green	36	35	22	20	79	82
	45	40	20	13	93	128			37	38	22	19	77	89
	44	45	20	11	98	125			35	39	22	20	75	90
	42	36	19	11	98	122			35	37	22	19	79	81
Mean	43.5	41.75	20	11.25	94.75	126		Mean	35.75	37.25	22	19.5	77.5	85.5
SD	1.29099	4.64579	0.816497	1.25831	3.94757	3.16228		SD	0.957427	1.70783	0	0.57735	1.91485	4.65475
SEM	0.645497	2.32289	0.408248	0.629153	1.97379	1.58114		SEM	0.478714	0.853913	0	0.288675	0.957427	2.32737
Animal	HP Length	FP Length	HP Width	FP Width	HP Angle	FP Angle
WT 4958	35	43	18	11	100	112
	43	41	18	11	100	122
	35	44	18	12	90	119
	44	39	18	13	90	120
Mean	39.25	41.75	18	11.75	95	118.25
SD	4.92443	2.21736	0	0.957427	5.7735	4.34933
SEM	2.46221	1.10868	0	0.478714	2.88675	2.17466
	HP Length	FP Length	HP Width	FP Width	HP Angle	FP Angle			HP Length	FP Length	HP Width	FP Width	HP Angle	FP Angle
Mean WT	38.3611	38.25	18.9444	11.25	89.6111	116.75		Mean KO	34.3125	35.0312	20.5938	17.5	79.25	87.75
SD WT	4.07376	4.5156	2.5793	1.15244	11.1489	9.25338		SD KO	3.73867	2.82981	2.39768	2.83158	8.30017	9.58701
SEM WT	1.35792	1.5052	0.859766	0.384148	3.71631	3.08446		SEM KO	1.32182	1.00049	0.847709	1.00112	2.93455	3.38952
Animal	HP Length	FP Length	HP Width	FP Width	HP Angle	FP Angle		Animal	HP Length	FP Length	HP Width	FP Width	HP Angle	FP Angle
WT 4735	32.25	30.75	22.5	11	70.25	104.75		KO 4765	32.25	34.75	18.5	17.25	82.25	90
WT 4762	41.5	41.5	19.75	12.5	90.5	115.5		KO 4767	34	35	23.75	22.75	69.75	70.75
WT 4766	42.75	43	17	10.25	102.5	124		KO 4872	42.25	38.25	18.25	16.25	94.5	101
WT 4864	33.75	33.25	15.25	10	94	124		KO 4953	31.75	32	23.25	18.25	70.5	78.75
WT 4865	37.25	38.25	21.75	12.5	79	107.25		KO 4961	30.25	30.5	17.25	13	86.5	93
WT 4867	34.75	33.75	20.5	12.5	78.75	104.25		KO 4963	32.5	34.25	21	16.75	75.25	87.5
WT 4871	40.25	40.25	15.75	9.5	101.75	126.75		KO Red	35.75	38.25	20.75	16.25	77.75	95.5
WT 4957	43.5	41.75	20	11.25	94.75	126		KO Green	35.75	37.25	22	19.5	77.5	85.5
WT 4958	39.25	41.75	18	11.75	95	118.25
T-test	0.0506141	0.103615	0.193992	< 0.0001	0.0483573	< 0.0001
Ratios	WT Widths	WT Angles	KO Widths	KO Angles
	0.488889	1.4911	0.932432	1.09422
	0.632911	1.27624	0.957895	1.01434
	0.602941	1.20976	0.890411	1.06878
	0.655738	1.31915	0.784946	1.11702
	0.574713	1.35759	0.753623	1.07514
	0.609756	1.32381	0.797619	1.16279
	0.603175	1.2457	0.783133	1.2283
	0.5625	1.32982	0.886364	1.10323
	0.652778	1.24474
Mean	0.598156	1.31088	0.848303	1.10798
SD	0.0488194	0.0783907	0.0725467	0.060371
SEM	0.0172603	0.0277153	0.0274201	0.0228181
T-test	< 0.0001	< 0.0001

## Sheet: Fig 2C
Purkinje cells
Input-Output Curves of AP firing
											Wild-Type (WT)
Sweeps	1	2	3	4	5	6	7	8	9	10	11	12	13	14	15	16	17	18	19	20	21	22	23	24	25
File Name\Current Injection (pA)	-60	-50	-40	-30	-20	-10	0	10	20	30	40	50	60	70	80	90	100	110	120	130	140	150	160	170	180
132150038	85		86		84		90		87		89		93		96		102		104		105		106		116
133130002	0		0		0		0		0		1		4		9		12		65		85		91		59
134010003	37		43		49		55		62		68		73		78		65		75		77		68		44
16o200012	0	0	0	0	0	2	8	15	19	27	31	34	37	39	39	42	41	47	48	50	52	51	46	34	13
16o180002	0	0	0	1	1	23	33	36	43	51	17	5	4	3	5	8	5	2	5	4	4	5	5	4	3
16o180018	36	42	47	53	56	60	64	68	70	75	76	78	82	82	84	86	87	90	92
16n030014	0	0	0	0	0	0	5	15	12	7	5	4	4	3	4	2	2	2	2	2	2	2	1	1	1
16n070016	32	36	41	45	49	53	56	59	60	62	64	68	68	70	71	73	75	77	40
16n070029	0	0	0	0	18	31	45	52	63	69	76	78	86	99	61				18		22	35		15
172230007	0	0	0	0	0	0	0	0	0	0	3	25	39	64	65	74	81	98	101	72	54	28	31	25	18
172240035	0	1	13	18	26	30	33	39	46	44	44	48	52	56	57	64	70	72	76	81	84	89	92	98	56
18o240009	1	1	15	19	24	31	29	36	36	42	46	43	46	46	47	49	49	50	50	52	52	51	57	62	65
18o240022	0	1	7	28	35	48	52	52	53	57	56	59	59	52	56	66	79	69	81	71	75	78	63	74	73
191290025	2	12	25	40	47	45	52	49	48	61	58	56	64	67	66	64	66	79	76	74	76	80	83	83	86
192210033	0	0	0	0	0	0	0	2	5	2	2	2	2	2	2	2	2	3	1	2	1	1	3	2	2
192250020	0	0	0	0	0	0	4	9	12	14	15	19	21	25	27	27	31	32	34	35	37	38	39	40	42
192250038	0	0	0	0	0	0	4	9	12	14	15	19	21	25	27	27	31	32	34	35	37	38	39	40	42
193020012	0	3	13	29	38	44	49	55	60	64	67	69	75	78	81	83	87	90	92	93	98	99
193020020		21	31	34	37	38	44	46	48	50	54	54	55	56	61	40							46
198130073	28	30	33	35	42	41	44	46	51	52	51	56	57	59	63	62	56	59	68	76	66	82	66	24	20
201160009	0	0	0	0	0	2	9	16	21	26	30	35	39	43	47	51	54	56	60	62	64	67	70	74	75
201160021	0	0	0	0	0	9	16	23	25	38	43	47	53	58	62	66	69	75	81	86	88	72	58	33	27
201160027	0	0	0	0	5	9	15	18	21	25	28	30	32	38	37	37	39	41	42	44	48	46	47	48	50
201160044	28	30	31	35	37	40	43	47	47	49	51	52	55	57	57	59	61	63	64	67	68	70	71	72	75
201290019	0	1	0	21	0	1	0				5	5	8	4	11		10	4	11	9	7	4	10	10	8
209230013	0	0	0	13	26	37	38	47	49	54	55	60	64	70	74	76	80	74	20	12	17	17	17		28
209230030	35	34	38	41	43	45	48	51	55	58	61	64	65	66	69	72	74	76	79	79	79	85	55	52	55
21n220020	13	22	28	35	41	47	54	58	63	70	74	80	85	91	95	98	103	105	109	113	117	121	123	127	129
21d170026	41	39	39	38	39	40	42	43	46	47	50	52	54	55	58	58	59	62	63	65	66	66	69	70	71
221060025	0	2	2	1	21	56	67	74	87	86	86	98	104	103	107	113	102	48	15	5	25	2	2	3	2
251270020	8	14	19	22	25	29	33	36	40	44	47	50	56	59	60	63	62	33	22	6	5	3	3	2	2
252120005	0	0	0	0	0	22	15	25	27	23	25	25	18	25	26	26	25	22	21	21	24	23	23	24	21
252120021	0	0	0	0	0	0	24	0	18	25	23	24	25	20	16	21	13	13	10	11	9	11	9	8	5
252190013	42	43	42	39	42	44	48	54	57	63	66	28	4	28	15	6	3	28	4	21		6		2	3
253200010	0	0	0	0	0	0	4	4	7	11	13	13	13	13	14	16	16	15	15	15	18	16	16	17	16
253200037	0	0	1	13	16	21	24	26	31	32	39	40	44	47	50	53	55	59	61	64	66	70	71	72	76
n	35	33	36	33	36	33	36	32	35	32	36	33	36	33	36	31	34	31	35	29	32	30	31	28	31
Mean	11.0857	10.0606	15.3889	16.9697	22.25	25.697	31.8611	34.6875	39.4571	41.9375	42.6111	43.0303	46.1389	48.5758	49.9167	51.0968	51.9412	50.8387	49.6857	45.7586	50.875	45.2	47.7419	39.8571	41.3871
SD	19.6205	15.1326	20.5194	17.6626	22.0174	20.2878	23.1593	21.0551	23.5126	22.5974	25.529	24.7114	28.351	27.5874	28.4197	28.5953	31.3126	30.0756	33.0078	32.8162	33.4652	34.6603	33.3756	33.967	35.0444
SEM	3.31647	2.63425	3.41989	3.07467	3.66956	3.53164	3.85988	3.72206	3.97436	3.99469	4.25483	4.30171	4.72517	4.80235	4.73661	5.13586	5.37007	5.40173	5.57934	6.09382	5.91587	6.32808	5.99444	6.41916	6.29416
24 mice
												Scn1b Null
Sweeps	1	2	3	4	5	6	7	8	9	10	11	12	13	14	15	16	17	18	19	20	21	22	23	24	25
File Name\Current Injection (pA)	-60	-50	-40	-30	-20	-10	0	10	20	30	40	50	60	70	80	90	100	110	120	130	140	150	160	170	180
12d070046	0		0		1		5		16		25		27		22		27		25		29		27		14
132120002	0		15		14		20		24		28		34		34		19				3		2		9
132120018	0		0		0		0		8		8		8		7		8		7		7		8		6
133270004	0		0		0		0		18		32		38		8										9
133150054	0		0		0		0		0		0		0		11		19		7		21		22		19
146210041	0		0		0		0		0		0		0		0		33		55		64		80		89
146230003	0		0		0		0		61		63		66		67		69		75		73		70		76
146230024	0		0		0		0		5		14		20		24		28		30		32		34		35
146280003	0		0		0		13		22		36		34		44		41		44		43		41		37
16n040022	0	0	3	0	0	2	6	8	10	10	10	9	6	5	4	1	2
16n040048	0	0	0	0	0	0	1	14	6	8	11	14	13	12	15	15	19	16	17	19	20	17	18	19	21
16n170024	7	12.5	16	22	27	33	36.5	40.5	44.5	47	50.5	53	55	58	59.5	62	63.5	66	68	70.5	72.5	74.5	77	72	55
171120006	0	0	0	0	0	0	0	0	10	7	11	19	11	13	11	12	13	11	13	12	11	10	8	11	7
18o290008	0	0	4	7	26	34	35	40	45	48	49	51	55	53	31	25	26	28	28	31	31	31	34	35	32
18n090027	0	0	0	0	0	0	0	0	0	1	15	16	21	22	24	26	29	30	32	33	35	38	38	39	41
18n090040	0	2	3	4	5	5	5	5	4	5	6	5	6	6	7	6	8	8	8	8	8	8	9	8	9
191120017	14	15	19	20	22	24	26	28	31	33	35	37	38	41	43	45	47	48	48	48	49	49	52	54	55
192160002	0	0	0	0	0	0	0	0	15	12	13	7	8	6	5	4	4	3	4	3	3	3	3	2	3
192200044	0	0	0	0	5	15	20	4	0	0	0	0	0	0	1	1	1	2	2	2	0	2	2	2	2
193030013	0	0	0	0	0	0	0	0	25	0	0	0	13	31	0	0	10	10	7	8	10	6	8	5	8
198160034	20	22	25	28	30	32	35	38	40	42	44	48	49	53	54	55	56	58	59	61	64	65	66	64	35
19n170002	0	0	0	0	0	0	8	10	13	16	17	20	21	24	27	28	31	33	20	15	16	11	10	8	8
201130004	0	0	0	0	0	0	0	0	0	0	0	0	8	15	18	23	28	30	36	40	40	45	49	50	53
201130031	0	0	0	0	0	0	25	34	34	35	24	20	21	21	16	18	17	17	17	15	15	15	12	15	10
201270007	0	0	1	5	12	13	20	23	27	29	31	34	36	38	40	43	43	45	46	48	49	49	51	51	52
201270034	0	0	0	0	2	5	11	15	17	20	22	24	24	27	29	30	31	35	36	37	38	40	41	42	43
209240024	12	16	17	21	24	26	29	30	32	36	38	40	43	43	45	48	51	52	54	56	58	60	62	64	67
217120034	11	10	19	16	13	11	15	14	17	12	10	12	8	13	7	10	8	9	7	9	6	8	6	6	7
21n170011	54.5	52	59.5	59	57	58.5	59	65.5	66	67.5	68	72.5	76	80.5	82	83.5	87	58.5	96	71	9	5	12	9	22
21n170021	60	55	65	51	68	50	39	44	40	38	37	34	32	31	28	26	19	22	11	20	18	16	9	10	16
24d120021	35	26	22	21	23	24	29	30	33	37	40	40	48	49	48	30	0	9	7	7	6	5	4	5	5
251090017	0	0	0	0	0	0	6	11	16	18	19	23	25	26	23	18	14	11	8	5	5	4	4	4	3
251160011	0	0	0	0	2	8	12	16	21	23	25	29	14	3	3	1	1	2	1	2	1	2	0	1	1
251160026	0	0	0	1	1	9	12	18	22	24	28	23	18	6	7	8	9	9	9	13	11	12	10	10	11
251160044	0	0	0	0	1	1	15	20	23	27	26	22	20	22	20	22	24	25	25	20	21	20	18	20	21
252250003	0	0	0	0	2	4	2	6	6	8	8	10	10	10	10	10	12	12	14	14	14	14	14	13	13
253190028	0	0	1	4	0	0	1	2	2	2	0	1	3	3	5	6	5	7	7	6	5	6	5	6	4
254020031	0	5	11	15	23	25	28	32	13	0	35	3	3	2	3	3	1	2	2	2	2	2	1	1	1
n	38	29	38	29	38	29	38	29	38	29	38	29	38	29	38	29	37	28	35	28	36	28	36	28	37
Mean	5.61842	7.43103	7.38158	9.44828	9.42105	13.0862	13.5132	18.8966	20.1711	20.8793	23.1184	22.9828	24	24.6034	23.2237	22.7414	24.4189	23.5179	26.4286	24.125	24.7083	22.0536	25.1944	22.3571	24.2973
SD	14.2428	14.7041	15.1146	15.3892	16.0213	16.2668	14.7339	16.7024	16.6661	17.7923	17.7936	18.4335	19.3447	20.316	20.4122	20.6815	20.976	19.3446	23.8491	21.6528	21.9566	21.6086	24.1493	22.5589	23.2246
SEM	2.31049	2.73048	2.45192	2.8577	2.599	3.02067	2.39015	3.10156	2.70361	3.30394	2.88651	3.42302	3.13812	3.77258	3.3113	3.84046	3.44844	3.65578	4.03124	4.092	3.65943	4.08364	4.02489	4.26323	3.8181
29 mice

## Sheet: Fig 2D
Purkinje cells
	Maximum AP Firing Frequency (Hz)
File ID	WT		File ID	Scn1b Null
132150038	77.3333		12d070046	19.3333
133130002	60.6667		132120002	22.6667
134010003	51.3333		132120018	5.33333
16o200012	31.3333		133270004	25.3333
16o180002	34		133150054	14.6667
16o180018	61.3333		146210041	59.3333
16n030014	10		146230003	50
16n070016	48		146230024	50.6667
16n070029	66		146280003	35.3333
172230007	67.3333		16n040022	6.66667
172240035	65.3333		16n040048	14
18o240009	43.3333		16n170024	51.3333
18o240022	54		171120006	12.6667
191290025	57.3333		18o230017	29.3
192210033	3.33333		18o290008	36.6667
192250020	28		18n090019	19.3
192250038	28		18n090027	27.3333
193020012	66		18n090040	27.3333
193020020	40.6667		191120017	36.6667
198130073	54.6667		192160002	4
201160009	50		192200044	13.3
201160021	58.6667		193030013	12
201160027	33.3333		198160034	44
20116044	50		19n170002	22
201290019	6.66667		201130004	35.3333
209230013	53.3333		201130031	23.3333
209230030	56.6667		201270007	23.3333
21n220020	86		201270034	25.3333
21d170026	47.3333		209240024	44.6667
221060025	75.3333		217120034	8.66667
251200006	13.3		21n170011	64
251270020	42		21n170021	45.3333
252120005	17.3333		24d120021	32.6667
252120021	16.6667		24d120046	29.33
252190013	44		251090017	17.3333
253200010	12		251160011	19.3333
253200037	50.6667		251160026	18.6667
			251160044	18
			252250003	9.33333
			253190028	4.66667
			254020031	23.3333
n	37		n	41
Mean	44.9		Mean	26.3877
SD	21.0517		SD	15.3255
SEM	3.46088		SEM	2.39345
Mouse #	23		Mouse #	29
	P =<0.0001 WT vs Null (Unpaired t test, two-tailed)

## Sheet: Fig 3 E-J
Purkinje cells
Spotaneous AP Firing without including those cells that couldn't fire more than 3 APs
	WT	%	Scn1b Null	%
# of cell with spontaneous firing	36	83.7209	31	75.6098
# of cells without spontaneous firing	7	16.2791	10	24.3902
Total # of cells	43	100	41	100
	p=0.0858 (Fisher's Exact Test, two-tailed)
	Bursting Firing (Spontaneous or evoked)
	WT	%	Scn1b Null	%
# of cells with bursting firing	7	16.2791	19	46.3415
# of cells without bursting firing	36	83.7209	22	53.6585
Total # of cells	43	100	41	100
	p=0.0101 (Fisher's Exact test, two-tailed)
	Firing less than 3 APs
	WT	%	Scn1b Null	%
# of cells firing < 3 APs/sweep	8	15.3846	22	34.9206
# of cells firing > 3 APs/sweep	44	84.6154	41	65.0794
Total # of cells	52	100	63	100
	p=0.02 (Fisher's Exact test, two-tailed)

## Sheet: Fig 4
	Date	Age (days)	Cell #	Cm (pF) (amplifier)	INa (pA) (30 mV)	Density (pA/pF)		Peak from IV (pA/pF)	%	50ms INa (pA)	Denstity 50ms INa (pA/pF)	%	More protocol?	Resurgent -40mV (pA)	Resurgent density (pA/pF)					Date	Age (days)	Cell #	Cm (pF) (amplifier)	INa (pA) (0 mV)	Density (pA/pF)		Peak from IV (pA/pF)	%	50ms INa (pA)	Denstity 50ms INa (pA/pF)	%	More protocol?	Resurgent -40mV (pA)	Resurgent density (pA/pF)
WT	2025-01-27	P18	1	14.3	-5693	-398.112	-5607	-392.098	101.534	-12	-0.839161	0.210785	yes	-505	-35.3147				KO	2025-01-09	P14	2	11.9	-3636	-305.546	-4081	-342.941	89.0958	-9	-0.756303	0.247525	yes	-362	-30.4202
			3	11.9	-4764	-400.336	-4871	-409.328	97.8033	-11	-0.92437	0.230898	yes	-389	-32.6891					2025-01-16	P14	1	14.4	-3975	-276.042	-3896	-270.556	102.028	-56	-3.88889	1.40881	yes	-386	-26.8056
	2025-02-11	P17	1	13	-2818	-216.769	-3094	-238	91.0795	-1	-0.0769231	0.0354862	yes	-248	-19.0769							3	16.7	-4127	-247.126	-4073	-243.892	101.326	-34	-2.03593	0.823843	yes	-499	-29.8802
			2	14.1	-6109	-433.262	-6106	-433.05	100.049	-96	-6.80851	1.57145	yes	-431	-30.5674					2025-02-25	P18	1	12.4	-5077	-409.435	-5217	-420.726	97.3165	-97	-7.82258	1.91058	yes	-405	-32.6613
			3	14.3	-2449	-171.259	-3144	-219.86	77.8944	-43	-3.00699	1.75582	yes	-166	-11.6084							3	11.4	-4132	-362.456	-3954	-346.842	104.502	-109	-9.5614	2.63795	yes	-199	-17.4561
	2025-02-12	P18	3	11.6	-5329	-459.397	-5552	-478.621	95.9834	-106	-9.13793	1.98912	yes	-477	-41.1207							6	14.1	-4136	-293.333	-4342	-307.943	95.2556	-121	-8.58156	2.92553	yes	-391	-27.7305
	2025-02-19	P16	3	12.3	-7186	-584.228	-7663	-623.008	93.7753	-96	-7.80488	1.33593	yes	-441	-35.8537					2025-03-19	P18	1	12.1	-3908	-322.975	-3019	-249.504	129.447	-133	-10.9917	3.40328	yes	-262	-21.6529
			4	8.2	-3842	-468.537	-4753	-579.634	80.8332	-78	-9.5122	2.03019	yes	-291	-35.4878							4	10.8	-3818	-353.519	-3851	-356.574	99.1431	-53	-4.90741	1.38816	yes	-220	-20.3704
	2025-02-26	P19	2	12.6	-7061	-560.397	-8247	-654.524	85.619	-96	-7.61905	1.35958	yes	-404	-32.0635					2025-04-01	P15	1	9.7	-3681	-379.485	-4199	-432.887	87.6637	-138	-14.2268	3.74898	yes	-347	-35.7732
	2025-03-20	P19	1	14.8	-7284	-492.162	-8135	-549.662	89.539	-122	-8.24324	1.6749	yes	-541	-36.5541							2	11.3	-3035	-268.584	-3227	-285.575	94.0502	-69	-6.10619	2.27348	yes	-202	-17.8761
			2	10.5	-7284	-693.714	-7052	-671.619	103.29	-117	-11.1429	1.60626	yes	-416	-39.619							3	10.7	-4264	-398.505	-4384	-409.72	97.2628	-90	-8.41121	2.11069	yes	-257	-24.0187
	2025-04-03	P17	1	10.7	-4654	-434.953	-5140	-480.374	90.5447	-75	-7.00935	1.61152	yes	-332	-31.028					2025-04-02	P16	1	9.4	-2697	-286.915	-2330	-247.872	115.751	-52	-5.53191	1.92807	yes	-191	-20.3191
																						2	9.4	-2305	-245.213	-2252	-239.574	102.353	-39	-4.14894	1.69197	yes	-170	-18.0851
	n=		12																	n=		13
			Mean	12.3583	-5372.75	-442.76	-5780.33	-477.481	92.3287	-71.0833	-6.01045	1.28433										Mean	11.8692	-3753.15	-319.164	-3755.77	-319.585	101.169	-76.9231	-6.69007	2.03837
			SD	1.93741	1716.12	144.266	1743.5	148.782	8.0224	43.3243	3.78574	0.710388										SD	2.14102	722.731	56.3621	839.692	70.5507	11.0813	40.8339	3.73507	0.985141
			SE	#REF!	#REF!	#REF!	#REF!	#REF!	#REF!	#REF!	#REF!	#REF!										SE	#REF!	#REF!	#REF!	#REF!	#REF!	#REF!	#REF!	#REF!	#REF!

## Sheet: Fig 5C
Molecular Layer Interneurons (MLIs)
Input-Output Curves of AP firing
											Wild-Type (WT)
Sweeps	1	2	3	4	5	6	7	8	9	10	11	12	13	14	15	16	17	18	19	20	21	22	23	24	25
File Name\Current Injection (pA)	-60	-50	-40	-30	-20	-10	0	10	20	30	40	50	60	70	80	90	100	110	120	130	140	150	160	170	180
15d110004	0	0	0	0	0	0	0	3	35	45	54	66	76	67	61	22	16	5	6	5	5	3	4	5	4
15d140014	0	0	0	0	0	0	0	61	89	89	64	48	15	16	8	8	6	3	4	4
15d140032	0	0	0	0	0	0	13	52	76	99	120	143	157	14	3	4
162030075	0	0	0	0	0	0	0	35	59	72	84	35	9	8	6	5	4	4	4	4
172240007	0	0	0	0	0	0	7	39	67	133	91											24	32	25	22
172240021	0	0	0	0	0	0	32	92	127	150	143	71	11	9	10	3	6	5	6	6	5	6	5	7	9
191280045	0	0	0	0	0	0	1	30	49	12	7	3	3	3	2	2	2	2	2	2	1	2	2	2	2
191290043	0	0	0	0	0	0	7	52	69	81	20	27	7	5	3	3	2	3	3	3	4	4	6	4	2
191290052	0	0	0	0	0	0	0	37	55	70	65	12	7	9	5	7	5	4	4	4	3	3	4	2	2
198130062	0	0	0	0	0	0	0	1	9	17	9	3	4	3	3	3	3	3	3	2	2	3	4	3	3
21d140025	0	0	0	0	0	0	0	17	37	48	55	64	70	37	3	2	2	1	1	1	1	1	1	1	1
n	11	11	11	11	11	11	11	11	11	11	11	10	10	10	10	10	9	9	9	9	7	8	8	8	8
Mean	0	0	0	0	0	0	5.45455	38.0909	61.0909	74.1818	64.7273	47.2	35.9	17.1	10.4	5.9	5.11111	3.33333	3.66667	3.44444	3	5.75	7.25	6.125	5.625
SD	0	0	0	0	0	0	9.82205	26.357	30.9918	43.3424	43.4651	42.2737	50.5381	20.1519	17.9642	6.00833	4.40013	1.32288	1.65831	1.5899	1.73205	7.51665	10.1242	7.8638	7.06981
SEM	0	0	0	0	0	0	2.96146	7.94693	9.34438	13.0682	13.1052	13.3681	15.9816	6.3726	5.68077	1.9	1.46671	0.440959	0.552771	0.529966	0.654654	2.65754	3.57946	2.78027	2.49955
											Scn1b Null
Sweeps	1	2	3	4	5	6	7	8	9	10	11	12	13	14	15	16	17	18	19	20	21	22	23	24	25
File Name\Current Injection (pA)	-60	-50	-40	-30	-20	-10	0	10	20	30	40	50	60	70	80	90	100	110	120	130	140	150	160	170	180
162030062	0	0	0	0	0	0	0	0	3	3	5	3	4	3	2	2	2	2	2	1	1	2
163190019	0	0	0	0	0	0	1	3	2	1	1	2	2	2	1	2	1	2	2	2	2	2
171190019	0	0	0	0	0	0	0	2	1	2	2	1	1	1	1	1	1	1	1	1	1	0	0	0	0
171200002	0	0	0	0	0	0	6	14	15	3	3	1	2	2	2	2	2	2	2	2
171230033	0	0	0	0	0	0	9	33	2	4	3	4	3	4	4	3	5	7	3	4	3	6	2	3	2
172020015	0	0	0	0	0	0	0	0	2	17	32	26	12	8	17	20	4	10	40	5	2	4	5	6	5
192160036	0	0	0	0	0	0	2	6	6	5	3	2	2	2	2	2	3	1	2	2	1	1	1	1	1
217130014	0	0	0	0	0	0	0	27	46	61	15	6	4	4	3	2	2	2	2	3	2	2	2	2	2
21d140025	0	0	0	0	0	0	0	17	37	48	55	64	70	37	3	2	2	1	1	1	1	1	1	1	1
n	9	9	9	9	9	9	9	9	9	9	9	9	9	9	9	9	9	9	9	9	8	8	6	6	6
Mean	0	0	0	0	0	0	2	11.3333	12.6667	16	13.2222	12.1111	11.1111	7	3.88889	4	2.44444	3.11111	6.11111	2.33333	1.625	2.25	1.83333	2.16667	1.83333
SD	0	0	0	0	0	0	3.27872	12.227	17.0441	22.5666	18.5659	20.9848	22.324	11.4346	5.0111	6.0208	1.33333	3.1798	12.7225	1.41421	0.744024	1.90863	1.7224	2.13698	1.7224
SEM	0	0	0	0	0	0	1.09291	4.07567	5.68135	7.52219	6.18865	6.99493	7.44133	3.81153	1.67037	2.00693	0.444444	1.05993	4.24082	0.471405	0.263052	0.674802	0.703167	0.872417	0.703167

## Sheet: Fig 5D
Molecular Layer Interneurons
	Maximum AP Firing Frequency (Hz)
File ID	WT		File ID	Scn1b Null
15d110004	50.6667		162030062	3.33333
15d140014	59.3333		163190019	2
15d140032	104.667		171190019	1.33333
162030075	56		171200002	10
172240007	88.6667		172020015	26.6667
172240021	100		192160036	4
191280045	100		217130014	40.6667
191290043	54		21d140025	46.6667
191290052	46.6667
198130062	11.3333
21d140025	46.6667
n	11		n	8
Mean	65.2727		Mean	16.8333
SD	29.2825		SD	18.5498
SEM	8.82899		SEM	6.55835
Mouse #	8		Mouse #	7
			P = 0.0004 vs WT (Unpaired t test, two-tailed)

## Sheet: Fig 6C
Purkinje cells
sIPSCs
	sIPSC Freqebcy
	183080005	17o160027
Inter-event-interval (ms)	WT	Scn1b Null
0	0	0
100	0.941118	0.544196
200	0.999008	0.805112
300	1	0.909478
400		0.961661
500		0.988285
600		0.996805
700		0.998935
800		0.998935
900		0.998935
1000		0.998935
1100		0.998935
1200		1

## Sheet: Fig 6D
PV+ Interneurons
	sIPSC Amplitude
	183080005	17o160027
sIPSC Amplitude (pA)	WT	Scn1b Null
0	0	0
10	0.000330797	0.00331565
20	0.0188554	0.0384615
30	0.0846841	0.236737
40	0.260999	0.393236
50	0.416474	0.491379
60	0.546146	0.582228
70	0.658617	0.659151
80	0.735362	0.721485
90	0.790936	0.77122
100	0.838902	0.816313
110	0.879921	0.854111
120	0.914985	0.887931
130	0.93781	0.911804
140	0.954019	0.932361
150	0.966589	0.944297
160	0.974529	0.956897
170	0.978829	0.966843
180	0.984783	0.975464
190	0.988753	0.980769
200	0.992061	0.982096
210	0.993384	0.988064
220	0.996361	0.990053
230	0.997354	0.992706
240	0.997354	0.993369
250	0.998015	0.993369
260	0.998015	0.994695
270	0.998346	0.995358
280	0.998346	0.996021
290	0.998677	0.996684
300	0.998677	0.996684
310	0.998677	0.998011
320	0.999008	0.998011
330	0.999669	0.998674
340	0.999669	0.998674
350	0.999669	0.999337
360	0.999669	0.999337
370	0.999669	0.999337
380	0.999669	0.999337
390	0.999669	0.999337
400	0.999669	0.999337
410	1	0.999337
420		0.999337
430		1

## Sheet: Fig 6E
Purkinje cells
		sIPSC Frequency
File ID	WT		File ID	Scn1b Null
133130027	25.622		132120047	18.808
134010035	43.725		133150019	14.427
162030017	24.21		133150065	5.413
162030032	24.762		133270055	20.193
16n070048	16.891		133270064	15.099
17n140004	21.713		134130014	13.144
17n140020	40.27		134130025	0.505
17n140024	8.795		135030011	20.861
17d100019	11.226		158270010	10.5917
183080006	25.295		16n070048	16.619
183080018	24.35		174220015	2.85
183080037	11.4595		175230022	19.91
			175230035	3.524
			175230045	14.059
			17o160015	12.584
			17o160036	8.035
			17o210017	9.41
			214090037	11.493
n	12		n	18
Mean	23.1932		Mean	12.0848
SD	10.6959		SD	6.19728
SEM	3.08765		SEM	1.46071
Mouse #	7		Mouse #	11
			P = 0.0027 vs WT (Mann Whitney test, two-tailed)

[truncated: 26 more sheets: Fig 6F, Fig 7C, Fig 7D, Fig 7E, Fig 7F, Fig 8C, Suppl Fig 2A, Suppl Fig 2B, Suppl Fig 3A, Suppl Fig 3B, Suppl Fig 3C, Suppl Fig 3D, Suppl Fig 3E, Suppl Fig 3F, Suppl Fig 3G, Suppl Fig 3H, Suppl Fig 4C, Suppl Fig 4D, Suppl Fig 5, Suppl Fig 6 …]
